# Supplementary material for: A2-Astrocyte Activation by Short-Term Hypoxia Rescues α-Synuclein Pre-Formed-Fibril-Induced Neuronal Cell Death
Source: Biomedicines. 2025 Mar 1;13(3):604. doi: 10.3390/biomedicines13030604 (PMC11940376; doi:10.3390/biomedicines13030604)
Supplement: Supplementary file 1 [file biomedicines-13-00604-s001.zip]

Archive with 2 entries (2 files):
- Figure S1-Original full blots .pdf
- Supplement Table__Biomedicines .pdf
